# Supplementary material for: Structural Effects on the Antioxidant Properties of Amino Acid Betaxanthins
Source: Antioxidants (Basel). 2022 Nov 16;11(11):2259. doi: 10.3390/antiox11112259 (PMC9686915; doi:10.3390/antiox11112259)
Supplement: Supplementary file 1 [file antioxidants-11-02259-s001.zip]

Archive with 1 entries (1 files):
- antioxidants-2031267-supplementary.pdf
